# Supplementary material for: Inter-Hemispheric Oscillations in Human Sleep
Source: PLoS One. 2012 Nov 7;7(11):e48660. doi: 10.1371/journal.pone.0048660 (PMC3492490; doi:10.1371/journal.pone.0048660)
Supplement: MatLab m-file S1 — (score_p10): MatLab function for automatic scoring of sleep EEG-spectra by linear discriminant analysis. Requires MatLab mat-files 1–3: mu_sigma.mat, P_si.mat, xmat.mat (See file header for instructions). (M) [file pone.0048660.s008.m]

function I=score_p10(spec,Fs)
% score_p10 - automatically scores sleep spectra by linear discriminant
% analysis and plots the sleep EEG on a 2d state space
%
% n.b. spectra must be generated from a single central electrode with
% linked ears (A1+A2) as reference
%
% Syntax: I=score_p10(spec,Fs)
%
% Inputs:
%   spec - (n x m) Matrix containing single sided power-spectra 
%          (n 5s-epochs of length m)
%   Fs   -  sampling frequency of raw EEG data
%
% Outputs:
%   I - (1 x n) array with the resulting automatic scoring for spec   
%       sleep stages assignement: 0=wake, 1=nrem1, 2=nrem2, 3=nrem3, 5=rem 
% 
%
% Other m-files required: oplot2d_50
% Subfunctions: none
% MAT-files required: mu_sigma_sm10, P_si, xmat.mat
%
% example: 
%   load spec % fft spectra for a whole night polysomnography in 5s epochs
%   I=score_p10(spec,100)
%   plot(I)
% 
% Author: li [lukas.imbach@usz.ch]
%
% Copyright (C) 2012 Lukas Imbach
%
% This program is free software: you can redistribute it and/or modify it under the terms of the GNU General Public License as published by the Free Software Foundation, either version 3 of the License, or (at your option) any later version.
%
% This program is distributed in the hope that it will be useful, but WITHOUT ANY WARRANTY; without even the implied warranty of MERCHANTABILITY or FITNESS FOR A PARTICULAR PURPOSE. See the GNU General Public License for more details.
%
% You should have received a copy of the GNU General Public License along with this program.  If not, see <http://www.gnu.org/licenses/>.


%% load probalility measures from 14 subjects
load mu_sigma_sm10
load P_si
load xmat.mat
LY = length(spec(1,:));             % Length of signal
sm=10;
%% create state space
for n=1:(length(spec(:,1))),
ratio1(n)= sum(spec(n,round(x(1)/Fs*2*LY):round(x(2)/Fs*2*LY)))/sum(spec(n,round(x(3)/Fs*2*LY):round(x(4)/Fs*2*LY)));
ratio2(n)= sum(spec(n,round(x(5)/Fs*2*LY):round(x(6)/Fs*2*LY)))/sum(spec(n,round(x(7)/Fs*2*LY):round(x(8)/Fs*2*LY)));
end
%% smooth ratios by 10
ratio1=smooth(ratio1,'hanning',sm);
ratio2=smooth(ratio2,'hanning',sm);
a2=0;
if (isequal(ratio1,ones (1, length(ratio1))) ==0 && isequal(ratio2,ones (1, length(ratio2))) ==0 && isequal(ratio1,zeros (1, length(ratio1))) ==0 && isequal(ratio2,zeros (1, length(ratio1))) == 0  && isequal(ratio1,ratio2) ==0 )
%% determine best percentage at r1 r2
p_wake=mvnpdf([log(ratio1)' log(ratio2)'],mu_wake,Sigma_wake);
p_s1=mvnpdf([log(ratio1)' log(ratio2)'],mu_s1,Sigma_s1);
p_s2=mvnpdf([log(ratio1)' log(ratio2)'],mu_s2,Sigma_s2);
p_s3=mvnpdf([log(ratio1)' log(ratio2)'],mu_s3,Sigma_s3);
p_rem=mvnpdf([log(ratio1)' log(ratio2)'],mu_rem,Sigma_rem);
%% compare probabilities at r1 r2 for different states and score
pm=[p_wake,p_s1,p_s2,p_s3,p_rem ];
temp=P_si';
temp2=pm*P_si';
factor=(temp(:,ones(length(spec(:,1)),1))')./(temp2(:,ones(5,1)));
p_pred= pm.*factor ;
p_pred= pm.*factor ;  %bayesvalue

% determine I = state with maximal probability for r1 r2
[C,I]=max(p_pred');
% reassign states (0=wake, 1=nrem1, 2=nrem2, 3=nrem3, 5=rem)
I2=I-1;
I2(find(I==5))=5;
I=I2';
end
% plot scoring and state space 
oplot2d_50(x,spec,I,100)
end
