# Supplementary material for: Inter-Hemispheric Oscillations in Human Sleep
Source: PLoS One. 2012 Nov 7;7(11):e48660. doi: 10.1371/journal.pone.0048660 (PMC3492490; doi:10.1371/journal.pone.0048660)
Supplement: MatLab m-file S2 — (oplot2d_50): MatLab function for plotting the sleep spectrum spec on a 2d state space (See file header for instructions). MatLab mat-files containing all parameters for automatic sleep scoring. (M) [file pone.0048660.s009.m]

function oplot2d_50(x,spec,A,Fs)

% oplot2d_50 - plots sleep spectrum spec on a 2d state space
%
%
% Syntax: oplot2d_50(x,spec,A)
%
% Inputs:
%   x - band edges defining the frequency ratios rario1 = (x1...x2) / (x3...x4)
%   Fs   -  sampling frequency of raw EEG data
%   spec - (n x m) Matrix containing single sided power-spectra (n 5s-epochs of length m)
%   A - sleep stage assignement: 0=wake, 1=nrem1, 2=nrem2, 3=nrem3, 5=rem
%
% Outputs:
%   2d state space plot color coded by behavioral state 
% 
%
% Author: li [lukas.imbach@usz.ch]
%
% Copyright (C) 2012 Lukas Imbach
%
% This program is free software: you can redistribute it and/or modify it under the terms of the GNU General Public License as published by the Free Software Foundation, either version 3 of the License, or (at your option) any later version.
%
% This program is distributed in the hope that it will be useful, but WITHOUT ANY WARRANTY; without even the implied warranty of MERCHANTABILITY or FITNESS FOR A PARTICULAR PURPOSE. See the GNU General Public License for more details.
%
% You should have received a copy of the GNU General Public License along
% with this program.  If not, see <http://www.gnu.org/licenses/>.

LY=length(spec(1,:));

for n=1:(length(A)),
   

ratio1(n)= sum(spec(n,round(x(1)/Fs*2*LY):round(x(2)/Fs*2*LY)))/sum(spec(n,round(x(3)/Fs*2*LY):round(x(4)/Fs*2*LY)));
ratio2(n)= sum(spec(n,round(x(5)/Fs*2*LY):round(x(6)/Fs*2*LY)))/sum(spec(n,round(x(7)/Fs*2*LY):round(x(8)/Fs*2*LY)));
end
sratio1=smooth(ratio1,'hanning',50);
sratio2=smooth(ratio2,'hanning',50);

xlabel('log(ratio1)')
ylabel('log(ratio2)')

figure
colormap(hsv(5))
scatter(log(sratio1),log(sratio2),6,A)
colorbar

xlabel('log(ratio1)')
ylabel('log(ratio2)')
box on

end
